# Supplementary material for: Cell-free microRNA-1246 in different body fluids as a diagnostic biomarker for esophageal squamous cell carcinoma
Source: PLoS One. 2021 Mar 10;16(3):e0248016. doi: 10.1371/journal.pone.0248016 (PMC7946279; doi:10.1371/journal.pone.0248016)
Supplement: S1 Data — (XLSX) [file pone.0248016.s001.xlsx]

## Sheet: Sheet1
No	ID	名前	採取日	最終	生存期間	生死	年齢		cT	cN	cM	cStage	CEA	SCC	CYFRA	p53		術後	血液		尿		唾液		経時的サンプル
1	1948439	日暮 春雄	2018-02-23	2018-04-01	1.23333	0	68	Mt	4b	3	1	IV	3.3	1.6	227.4	0.91			2523.94	1	78.6875	1	260660	0
2	1951011	平川 美知夫	2018-03-08	2018-03-28	0.666667	0	68	Mt	4b	1	0	III	3	2.7	8.5	0.4			270.524	1	32.6104	0	233233	0
3	1530195	鈴木 嘉夫	2018-03-08	2020-06-30	28.1667	1	63	Ce	3	1	0	III	1.9	1.2					265.251	0	14.3712	0	19636	0
4	1951177	西浦 教次	2018-03-08	2020-06-30	28.1667	1	76	Mt	3	1	0	III	2.3	0.9	2.2	0.4			828.962	1	27.4315	0	15852.9	0
5	1950518	今井 弘之	2018-03-19	2020-06-30	27.8	1	70	Lt	1B	0	0	I	4.3	1.8	1.6	1.67			382.208	1	39.0314	1	43814.2	0
6	1742592	吉良 孝政	2018-03-19	2020-06-30	27.8	1	85	Lt	3	1	0	III	3.8	2.6	2	0.47			541.461	1	109.381	1	2.26176e+06	0
7	1949395	中根 哲夫	2018-04-04	2020-06-30	27.2667	1	62	Lt	1B	0	0	I	3.3	0.9					191.236	0	15.7433	0	1473.68	0
8	1954874	西山 善蔵	2018-04-13	2020-06-30	26.9667	1	71	Lt（adeno)	3	1	0	III	3.6						79.8357	0	9.61817	0	2589.51	0
9	1950799	三宝 武夫	2018-04-18	2020-06-30	26.8	1	82	Ut	1b	0	0	I	3.1	1.2	1.4	0.4			103.151	0	4.96541	0	5013.01	0
10	1946748	志尾 忠夫	2018-04-18	2019-03-17	11.1	0	77	Lt	3	1	0	III	2.3	1.6	1.3	108	DCF2コース後		350.96	1	84.7101	1	653.554	0
11	1957919	大屋 俊男	2018-04-19	2020-06-30	26.7667	1	72	Mt	1A	0	0	0	2.7	1.5	3.4		ESD		52.1073	0	29.8077	0	731.043	0
12	1959055	竹内 宏	2018-05-01	2018-05-31	1	0	78	Ut	4b	2	1	IV	1.1	4	3.6				289.017	1	5.58405	0	1330.09	0
13	1953694	和田 光雄	2018-05-08	2020-06-30	26.1333	1	71	Mt	1A	0	0	0		0.9			ESD		91.6849	0	1.96205	0	61154.1	0
14	680603	鈴木 俊英	2018-05-15	2020-06-30	25.9	1	69	Ut	1A	0	0	0	3.8	2.2			ESD		111.115	0	99.0759	1	15087.5	0
15	1560630	スギサキヒロシ	2018-05-17	2020-06-30	25.8333	1	76	Lt	1A	0	0	0	0.5			0.4	ESD		43.9857	0	2.00439	0	30006	0
16	748491	本間 光子	2018-05-17	2020-03-31	22.8	1	60	Lt	1A	0	0	0	1	1.9			ESD		72.4273	0	9.11797	0	4731.6	0
17	1961648	林 俊男	2018-05-18	2019-07-29	14.5667	0	72	UtCe	4b	2	0	III	2.5	1.7	9.9				10.8518	0	4.59898	0	11805	0
18	1961218	大橋 朗	2018-05-22	2018-09-23	4.13333	0	78	Lt	3	1	0	III	4.8	9	12.7	4.45	中咽頭癌		28.0438	0	1.55408	0	617.507	0
19	848424	小林 由朗	2018-05-23	2020-06-30	25.6333	1	69	Mt	1A	0	0	0	4	1	0.4		胃癌、下咽頭癌の既往		28.2233	0	11.6138	0	1737.64	0
20	1962844	齋藤 雅彦	2018-05-24	2020-06-30	25.6	1	76	Ut	4b	0	0	IV	8	2.6	7.2				20.1682	0	133.677	1	10543.5	0
21	1956895	高橋 秀子	2018-05-31	2020-06-30	25.3667	1	72	Ut	1b	0	0	I	4.3	1	1.7		3病変あり		77.9762	0	29.2358	0	877.565	0
22	1963016	河野 利通	2018-05-31	2020-06-30	25.3667	1	69	Ce,Mt	4b	2	0	IV	5.3	1.3	4.7	2.2			311.138	1	32.3302	0	2198.59	0
23	1393693	八重樫 史彦	2018-06-05	2020-06-30	25.2	1	73	Mt	1a	0	0	0	5.1	1.1	0.6		ESD		87.3486	0	98.8804	1	36395.2	0
24	1950856	朝間 きみ子	2018-06-06	2020-06-30	25.1667	1	63	Ut,Mt	3	1	0	III	2.1	0.7	1.3	0.4	NAC(FP2コース後）		255.568	0	45.9076	1	554.93	0
25	1916733	叶内 良一	2018-06-07	2020-06-30	25.1333	1	67	Mt	1a	0	0	0	2.1	1.9	0.7	0.4	ESD		155.936	0	40.5102	1	5976.2	0
26	1953645	安西 勝	2018-06-07	2020-06-30	25.1333	1	76	Mt	1b	1	0	II	2.9	1.3	1.4	0.4	NAC(FU+CDGP2コース後）		151.074	0	42.0873	1	4130.39	0
27	1956077	積田 儀明	2018-06-12	2020-06-30	24.9667	1	47	Lt	3	1	0	III	4.1	0.9	2	0.4	NAC(FP2コース後）		148.819	0	76.1205	1	1814.44	0
28	1963289	菅家 トシ子	2018-06-26	2020-06-30	24.5	1	67	Mt	1A	0	0	0		1.3			前医scc		348.499	1	53.0824	1	35865.6	0
29	1965078	サクママサノブ	2018-07-09	2020-06-30	24.0667	1	68	Lt	1b	0	0	I	5	1.1			ESD（頚椎症）		993.973	1	145.67	1	147746	1
30	1967553	スズキヒデオ	2018-07-17	2020-06-30	23.8	1	79	Lt	1a	0	0	0		0.7			ESD		280.929	1	10.3174	0	159762	1
31	1966233	緑川 豊	2018-07-27	2020-06-30	23.4667	1	88	Ae	2	0	0	II	2.8	0.8	1	0.4	88	〇	196.804	0	169.585	1	11856.3	1
32	1969153	根岸 勇	2018-08-07	2020-06-30	23.1	1	67	Lt	2	0	0	II	1.2	1.4	2.2	0.4	Barrett	〇	155.575	0	484.151	1	13096.7	1
33	1039767	相原 のぶ	2018-08-16	2020-06-30	22.8	1	72	Lt	2	0	0	II	4.1	0.5		0.4	NAC	〇	679.515	1	36.9029	0	2315.91	1
34	1959923	梅林 静雄	2018-08-16	2020-06-30	22.8	1	66	Mt	2	0	0	II	3.8	1.6	1.2	1.13	NAC	〇	282.041	1	31.6166	0	33281	1
35	1969377	伊藤 泰夫	2018-08-21	2020-06-30	22.6333	1	75	Mt	1b	0	0	I	1.9	0.9	1.4	0.4	?		1330.88	1	19.1645	0	157289	1
36	1784222	千葉 順一	2018-08-21	2020-06-30	22.6333	1	69	Ae	3	1	0	III	4.1				Barrett	〇	136.695	0	37.561	1	86656	1
37	1972165	鈴木 實	2018-08-23	2020-06-30	22.5667	1	64	Mt	1b	0	0	I	2.9	1.1	0.8	0.4			1841.5	1	17.5246	0	19877.7	1
38	1963321	佐久間 長生	2018-08-24	2020-06-30	22.5333	1	60	Ae	3	1	0	III	1.8	1.1		0.4	Adeno、術前sox3コース		503.191	1	113.576	1	15414.1	1
39	1972660	布施 久男	2018-08-28	2019-12-27	16.2	1	54	Ae	1b	1	0	II	13.1	3.7	1.7	0.4	Adeno		1958.68	1	73.7726	1	11971.9	1
40	1973353	細谷 常芳	2018-08-28	2019-07-04	10.3333	0	81	Lt	3	0	0	II	1.8	0.7			生		138.964	0	9.49529	0	1337.3	1
41	733022	青柳 彰	2018-09-10	2020-06-30	21.9667	1	70	Lt	3	0	0	II	1.3	0.4	1.1	0.4			682.773	1	71.3164	1	16724.9	1
42	1967090	堀江 盛雄	2018-09-26	2020-06-30	21.4333	1	65	Lt	3	2	0	III	5.5	4.4	5.2	20.8	NAC		192.007	0	45.5605	1	2159.92	1
43	1975580	渡邊 直之	2018-09-26	2020-06-30	21.4333	1	80	Ae	3	1	0	III	15				Barrett	〇	152.378	0	9.75345	0	14327.1	1
44	1969914	金子 和行	2018-10-02	2020-06-30	21.2333	1	52	Mt	3	1	0	III	2.3	1.1	1	0.4	NAC		445.216	1	55.0382	1	67887.7	1
45	1982321	川原 一男	2018-10-05	2018-10-26	0.7	0	65	Mt	4b	3	1	IV	125.9	1.3	15.5		緩和		514.281	1	124.148	1	60180.7	1
46	1975143	石倉 悟	2018-10-18	2019-11-14	13.0667	0	66	Mt	3	1	0	III	1.9	0.9	1.3	0.4		10	123.735	0	17.2439	0	2894.33	1
47	1970268	宇野澤 一馬	2018-10-18	2018-12-10	1.76667	0	85	Lt	3	0	0	II	8.1	1.7	2	364	緩和的		707.856	1	147.54	1	338410	1
48	1984889	林 清人	2018-10-18	2018-12-11	1.8	0	81	Mt	3	0	0	II	1.7	1.4	1				426.917	1	148.474	1	87774.4	1
49	1973809	青柳 吉信	2018-10-25	2020-06-30	20.4667	1	70	Mt	3	2	0	III	2.2	1	1.1	0.4	NAC		1110.71	1	21.313	0	95974.4	1
50	1975010	鳥海 進	2018-11-01	2020-06-30	20.2333	1	80	Mt	1b	1	0	II	7.2	2.3	1.4	3.58	NAC		2378.13	1	20.4526	0	7527.54	1
51	1951540	鎗田 康男	2018-11-01	2019-06-14	7.5	0	66	Ut	3	1	0	III	4.9	1.7	1.4	2.08	CRT後再燃		350.911	1	10.8308	0	49860.6	1
52	1986330	ハシモトトモカズ	2018-11-26	2020-06-30	19.4	1	61	Ae	1b	0	0	I	3.2	1	0.9	0.4	Barrett		253.46	0	97.1615	1	9953.67	1
53	1983246	菅野 守一	2018-12-06	2020-06-30	19.0667	1	77	Ae	1b	0	0	I	1.3	1			Adeno		672.137	1	50.0644	1	17850.9	1
54	1990100	久我 正義	2018-12-10	2019-02-25	2.56667	0	79	Lt	3	1	0	III	5.3	5.6	4.1	57.6	CRT		1070.35	1	98.2689	1	2538.42	1
55	1982560	斧木 公博	2018-12-19	2020-06-30	18.6333	1	73	Ae	3	0	0	II	6.8	1.1	1.9	1.67	NAC		387.194	1	25.8575	0	11909	1
56	1989599	中窪 勉	2018-12-21	2020-06-30	18.5667	1	69	Ae	1b	0	0	I	1				Barrett		186.155	0	172.519	1	39683.8	1
57	1787258	安藤 和範	2020-01-14	2020-06-30	5.6	1	60	Ae	3	2	0	III													〇
58	2036838	酒井 久美子	2020-01-14	2020-06-30	5.6	1	71	Ae	3	2	0	III													〇
59	1761451	島原 孝司	2020-01-14	2020-06-30	5.6	1	76	Mt	1b	0	0	I													〇
60	2038800	君塚 則之	2020-01-16	2020-06-30	5.53333	1	46	Ae	3	0	0	II													〇
61	976183	岡谷 重正	2020-01-18	2020-06-30	5.46667	1	80	Mt	1b	0	0	I													〇

## Sheet: 生存曲線用
No	Suvival time (month)	Death	Age	Sex	Location	cT	cN	cM	cStage	CEA	SCC	CYFRA	p53	Serum/PCR	Urine/PCR	Saliva/PCR
1	1.23333	0	68	M	Mt	4b	3	1	IV	3.3	1.6	227.4	0.91	2523.94	78.6875	260660
2	0.666667	0	68	M	Mt	4b	1	0	III	3	2.7	8.5	0.4	270.524	32.6104	233233
3	0.2	0	63	M	Ce	3	1	0	III	1.9	1.2	1.2	0.3	265.251	14.3712	19636
4	28.1667	1	76	M	Mt	3	1	0	III	2.3	0.9	2.2	0.4	828.962	27.4315	15852.9
5	27.8	0	70	M	Lt	1B	0	0	I	4.3	1.8	1.6	1.67	382.208	39.0314	43814.2
6	27.8	1	85	M	Lt	3	1	0	III	3.8	2.6	2	0.47	541.461	109.381	2.26176e+06
7	27.2667	1	62	M	Lt	1B	0	0	I	3.3	0.9	1	0.27	191.236	15.7433	1473.68
8	26.9667	1	71	M	Lt	3	1	0	III	3.6	0.8	0.9	0.5	79.8357	9.61817	2589.51
9	26.8	1	82	M	Ut	1b	0	0	I	3.1	1.2	1.4	0.4	103.151	4.96541	5013.01

## Sheet: 生存曲線２
	生存期間	生死	血液		尿		唾液
	1.23333	0	2523.94	1	78.6875	1	260660	0
	0.666667	0	270.524	1	32.6104	0	233233	0
	28.1667	1	265.251	1	14.3712	0	19636	0
	28.1667	1	828.962	1	27.4315	0	15852.9	0
	27.8	1	382.208	1	39.0314	0	43814.2	0
	27.8	1	541.461	1	109.381	1	2.26176e+06	1
	27.2667	1	191.236	0	15.7433	0	1473.68	0
	26.9667	1	79.8357	0	9.61817	0	2589.51	0
	26.8	1	103.151	0	4.96541	0	5013.01	0
	11.1	0	350.96	1	84.7101	1	653.554	0
	26.7667	1	52.1073	0	29.8077	0	731.043	0
	1440.85	0	289.017	1	5.58405	0	1330.09	0
	26.1333	1	91.6849	0	1.96205	0	61154.1	0
	25.9	1	111.115	0	99.0759	1	15087.5	0
	25.8333	1	43.9857	0	2.00439	0	30006	0
	22.8	1	72.4273	0	9.11797	0	4731.6	0
	14.5667	0	10.8518	0	4.59898	0	11805	0
	4.13333	0	28.0438	0	1.55408	0	617.507	0
	25.6333	1	28.2233	0	11.6138	0	1737.64	0
	25.6	1	20.1682	0	133.677	1	10543.5	0
	25.3667	1	77.9762	0	29.2358	0	877.565	0
	25.3667	1	311.138	1	32.3302	0	2198.59	0
	25.2	1	87.3486	0	98.8804	1	36395.2	0
	25.1667	1	255.568	1	45.9076	0	554.93	0
	25.1333	1	155.936	0	40.5102	0	5976.2	0
	25.1333	1	151.074	0	42.0873	0	4130.39	0
	24.9667	1	148.819	0	76.1205	1	1814.44	0
	24.5	1	348.499	1	53.0824	0	35865.6	0
	24.0667	1	993.973	1	145.67	1	147746	0
	23.8	1	280.929	1	10.3174	0	159762	0
	23.4667	1	196.804	0	169.585	1	11856.3	0
	23.1	1	155.575	0	484.151	1	13096.7	0
	22.8	1	679.515	1	36.9029	0	2315.91	0
	22.8	1	282.041	1	31.6166	0	33281	0
	22.6333	1	1330.88	1	19.1645	0	157289	0
	22.6333	1	136.695	0	37.561	0	86656	0
	22.5667	1	1841.5	1	17.5246	0	19877.7	0
	22.5333	1	503.191	1	113.576	1	15414.1	0
	16.2	1	1958.68	1	73.7726	1	11971.9	0
	10.3333	0	138.964	0	9.49529	0	1337.3	0
	21.9667	1	682.773	1	71.3164	1	16724.9	0
	21.4333	1	192.007	0	45.5605	0	2159.92	0
	21.4333	1	152.378	0	9.75345	0	14327.1	0
	21.2333	1	445.216	1	55.0382	0	67887.7	0
	0.7	0	514.281	1	124.148	1	60180.7	0
	13.0667	0	123.735	0	17.2439	0	2894.33	0
	1.76667	0	707.856	1	147.54	1	338410	0
	1.8	0	426.917	1	148.474	1	87774.4	0
	20.4667	1	1110.71	1	21.313	0	95974.4	0
	20.2333	1	2378.13	1	20.4526	0	7527.54	0
	7.5	0	350.911	1	10.8308	0	49860.6	0
	19.4	1	253.46	1	97.1615	1	9953.67	0
	19.0667	1	672.137	1	50.0644	0	17850.9	0
	2.56667	0	1070.35	1	98.2689	1	2538.42	0
	18.6333	1	387.194	1	25.8575	0	11909	0
	18.5667	1	186.155	0	172.519	1	39683.8	0
	23.4667	1	196.804	0	169.585	1	11856.3	0
	23.1	1	155.575	0	484.151	1	13096.7	0
	22.8	1	679.515	1	36.9029	0	2315.91	0
	22.8	1	282.041	1	31.6166	0	33281	0
	22.6333	1	1330.88	1	19.1645	0	157289	0
	22.6333	1	136.695	0	37.561	0	86656	0
	22.5667	1	1841.5	1	17.5246	0	19877.7	0
	22.5333	1	503.191	1	113.576	1	15414.1	0
	16.2	1	1958.68	1	73.7726	1	11971.9	0
	10.3333	0	138.964	0	9.49529	0	1337.3	0
	24.9667	1	148.819	0	76.1205	1	1814.44	0
	24.5	1	348.499	1	53.0824	0	35865.6	0
	24.0667	1	993.973	1	145.67	1	147746	0
	23.8	1	280.93	1	10.3174	0	159762	0
	23.4667	1	196.804	0	169.585	1	11856.3	0
	23.1	1	155.575	0	484.151	1	13096.7	0

## Sheet: 健常者
No	年齢	性別	血液	尿	唾液
1	52	F	5.32678	2.01428	3959.25
2	52	F	43.299	1.15614	14162.2
3	53	M	24.0641	2.36012	944.045
4	55	M	21.4568	20.4377	1542.83
5	41	F	6.05536	7.85501	5377.66
6	46	M	12.5508	3.12274	37.9904
7	48	F	13.4783	3.33263	1976.06
8	50	M	14.2122	2.04991	140.733
9	51	M	9.1322	5.61861	308.722
10	52	M	13.0083	21.989	4644.03
11	53	M	113.199	6.94205	131811
12	55	M	44.6678	94.0602	587.914
13	55	F	11.9225	7.88911	458341
14	55	F	23.5256	8.01644	813.31
15	57	M	41.6794	2.58733	14.8579
16	57	F	36.1322	1.7887	1296.69
17	59	F	45.5542	3.99837	1798.17
18	59	M	151.572	4.14684	10821.1
19	59	M	114.097	6.28282	891.297
20	61	M	45.4281	6.12522	514.744
21	63	M	55.1509	8.11034	17148.7
22	63	M	50.4948	27.974	2115.91
23	63	M	33.215	32.1804	949.887
24	64	M	41.5798	17.1949	4024.41
25	65	M	168.273	4.69447	21547.2						68	52
26	66	M	56.9831	78.0276	2136.02						68	52
27	66	M	5.10996	0.938945	5675.23						63	53
28	66	M	9.72678	1.53146	71.1264						76	55
29	67	M	3.50123	0.972461	4.99995						70	41
30	69	M	291.058	13.7748	577.694						85	46
31	71	M	85.0514	62.9665	273.332						62	48
32	71	M	52.599	11.3992	271.925						71	50
33	72	M	34.0342	65.6359	520.756						82	51
34	75	M	97.6002	46.1309	210.155						77	52
35	76	M	93.7803	15.7416	16419.4						72	53
36	76	M	133.141	9.83457	1352.03						78	55
37	77	M	145.741	15.7416	542.005						71	55
38	78	M	263.711	9.83457	1240.51						69	55
39	77	M	5.32678	2.01428	3959.25						76	57
40	81	M	43.299	1.15614	14162.2						60	57
41	70	M	24.0641	2.36012	944.045						72	59
42	65	M	21.4568	20.4377	1542.83						78	59
43	80	M	6.05536	7.85501	5377.66						69	59
44	52	M	12.5508	3.12274	37.9904						76	61
45	65	M	13.4783	3.33263	1976.06						72	63
46	66	M	14.2122	2.04991	140.733						69	63
47	77	M	9.1322	5.61861	308.722						73	63
48	75	M	13.0083	21.989	4644.03						63	64
49	70	M	113.199	6.94205	131811						67	65
50	67	M	44.6678	94.0602	587.914						76	66
	63.26	ave.	54.6312	16.1079	17611.2						47	66
	64.5	median	35.0832	6.94205	1324.36						67	66
	9.94641		63.024	23.3994	68672.6						68	67
	93.0992	mean+3*SD	243.703	86.3061	223629						79	69
											88	71
											67	71
											72	72
											66	75
											75	76
											69	76
											64	77
											60	78
											54	77
											81	81
											70	70
											65	65
											80	80
											52	52
											65	65
											66	66
											85	77
											81	75
											70	70
											80	67
											66
											61
											77
											79
											73
											69
											88
											67
											72
											66
											75
											69
											64
											60
											54
											81
											47
											67
											68
											79
											88
											67
											0.119095
